# Supplementary material for: Alox8 knockout exacerbates imiquimod-induced psoriasis-like inflammation
Source: Cell Death Dis. 2026 Apr 10;17(1):390. doi: 10.1038/s41419-026-08727-9 (PMC13076715; doi:10.1038/s41419-026-08727-9)
Supplement: Supplementary file 2 — Primer sequences [file 41419_2026_8727_MOESM2_ESM.xlsx]

## Sheet: Sheet2
Gene	Forward	Reverse
Alox8	CCCATTGCCATCCAGCTCAAA	AGAATTGCGAACCCAGGTCTT
18S	GTAACCCGTTGAACCCCATT	CCATCCAATCGGTAGTAGCG
Ppia	GAGCTGTTTGCAGACAAAGTTC	CCCTGGCACATGAATCCTGG
Il17a	CCACGTCACCCTGGACTCTC	CTCCGCATTGACACAGCG
Il17f	TGCTACTGTTGATGTTGGGAC	AATGCCCTGGTTTTGGTTGAA
Il22	TTGAGGTGTCCAACTTCCAGCA	AGCCGGACGTCTGTGTTGTTA
Cxcl1	CCAAACCGAAGTCATAGCCA	CAGGTGCCATCAGAGCAGTC
Genotyping (black)	AAGTGGACAGATGGGCAGAGACACC	TAGCATCTTGTCTAAGGCTTTCCAGCG
Genotyping (green)	AAGTGGACAGATGGGCAGAGACACC	ACACCGTCTACCTGAAACCAGCTCG
