# Supplementary material for: Alox8 knockout exacerbates imiquimod-induced psoriasis-like inflammation
Source: Cell Death Dis. 2026 Apr 10;17(1):390. doi: 10.1038/s41419-026-08727-9 (PMC13076715; doi:10.1038/s41419-026-08727-9)
Supplement: Supplementary file 3 — Antibodies [file 41419_2026_8727_MOESM3_ESM.xlsx]

## Sheet: Sheet1
Antibody	Clone	Product code	Species	Dilution	Application	Fluorophore	AR
CD11b	M1/70	101257 (Biolegend)	Rat	1:500	FACS	BV605
CD11c	HL3	563048 (BD Biosciences)	Hamster	1:66	FACS	AlexaFluor 700
CD19	6D5	115558 (Bioledend)	Rat	1:100	FACS	APC-H7
CD3ε	145-2C11	562286 (BD Biosciences)	Hamster	1:66	FACS	PE-CF594
CD31	390	25-0311-82 (eBioscience)	Rat	1:1000	FACS	PE-Cy7
CD326	G8.8	563134 (BD Biosciences)	Rat	1:500	FACS	BV711
CD4	GK1.5	563050 (BD Biosciences)	Rat	1:100	FACS	BV711
CD45	30F11	130-118-953 (Miltenyi)	Rat	1:50	FACS	VioBlue
CD8a	53-6.7	100742 (Biolegend)	Rat	1:500	FACS	BV650
CD90.2	30-H12	130-102-489 (Miltenyi)	Rat	1:100	FACS	PE
F4/80	BM8	123114 (Biolegend)	Rat	1:100	FACS	PE-Cy7
GITR	DTA-1	126308 (Biolegend)	Rat	1:100	FACS	FITC
HLA-DR (MHC II)	M5/114.15.2	107614 (Biolegend)	Rat	1:50	FACS	APC
Ly-6C	HK1.4	128012 (Biolegend)	Rat	1:100	FACS	PerCP-Cy5.5
Ly-6G	1A8	127624 (Biolegend)	Rat	1:66	FACS	APC-Cy7
MerTK	DS5MMER	25-5751-82 (eBioscience)	Rat	1:500	FACS	PE-Cy7
NK1.1	PK136	563096 (BD Biosciences)	Mouse	1:66	FACS	BV510
SiglecH	551	129604 (Biolegend)	Rat	1:100	FACS	FITC
γδ TCR	GL3	118116 (Biolegend)	Hamster	1:100	FACS	APC
4HNE	Polyclonal	Ab46545 (Abcam)	Rabbit	1:100	IHC-IF	Opal 570	AR6
Alox8	Polyclonal	PAB13608 (abnova)	Rabbit	1:2000	IHC-IF	Opal 570	AR9
Involucrin	Polyclonal	924401 (Biolegend)	Rabbit	1:1000	IHC-IF	Opal 690	ER1
Ki67	D3B5	12202 (Cell signaling)	Rabbit	1:1500	IHC-IF	Opal 520	AR9
KRT1	Polyclonal	16848-1-AP (Proteintech)	Rabbit	1:1000	IHC-IF	Opal 520	ER2
KRT10	EP1607IHCY	ab76318 (abcam)	Rabbit	1:5000	IHC-IF	Opal 480	ER1
KRT14	Polyclonal	905301 (Biolegend)	Rabbit	1:5000	IHC-IF	Opal 570/690	ER1
Loricrin	Polyclonal	905101 (Biolegend)	Rabbit	1:1000	IHC-IF	Opal 520	ER1
E-Cadherin	240000000000	3195 (Cell Signaling)	Rabbit	1:800	IHC-F	Opal 570	ER1
ALOX15	EPR22138	ab244205 (abcam)	Rabbit	1:1000	Western
ALOX5	33/5-Lipoxygenase	610694 (BD Biosciences)	Mouse	1:1000	Western
COX2	D5H5	12282 (Cell signaling)	Rabbit	1:1000	Western
