# Supplementary material for: Alox8 knockout exacerbates imiquimod-induced psoriasis-like inflammation
Source: Cell Death Dis. 2026 Apr 10;17(1):390. doi: 10.1038/s41419-026-08727-9 (PMC13076715; doi:10.1038/s41419-026-08727-9)
Supplement: Supplementary file 5 — Lipidomics methods [file 41419_2026_8727_MOESM5_ESM.xlsx]

## Sheet: Extraction protocol
Extraction protocol - lipidomics Preparation of tissue homogenates: - tissue (approx. 10-20 mg) was weighed and covered with varying volumes of pre-cooled extraction solution (25% ethanol + 10 µM indometacin), depending on the individual tissue weights (0.025 mg tissue /µL) - approximately 10 circonium dioxide grinding balls were added - homogenization was performed on a Precellys 24-Dual tissue …
Replicates from pooled homogenates were extracted as quality controls samples along with the samples. Furthermore, NIST SRM1950 and pooled human plasma samples were analyzed to verify system suitability.

## Sheet: Materials
Reference and internal standards see the respective method details
Material	Purity	Vendor
Acetonitrile	LC-MS grade	CR
Ammonium formate	for mass spectrometry, ≥ 99.0 %	SA
Formic acid	98-100 %	AC
Isopropanol	LC-MS grade	CR
Methanol	LC-MS grade	CR
Methyl-tert butyl ether	HPLC grade	CR
Water	LC-MS grade	CR
AC = AppliChem, Darmstadt, Germany
CR = Carl Roth, Karlsruhe, Germany
SA = Sigma Aldrich, Munich, Germany

## Sheet: Lipidomics
LC-MS/MS Instrumentation and Analysis
Instrumentation
HPLC:	Thermo Vanquish Horizon
MS:	Thermo Orbitrap Exploris 480
Mode	H-ESI - positive and negative electrospray ionization
Column	Zorbax RRHD Eclipse Plus C8 2.1 x 50 mm, 1.8µm (Agilent)
Pre-column	Zorbax Eclipse Plus C8 2.1 mm, 1.8 µm (Agilent)
Analysis
Data Acquisition	Xcalibur 4.4
Data Evaluation	TraceFinder 5.1
Method	Scan + ddMS2
LC parameters
Solvents
A	Water + 0,1 % formic acid + 10 mM ammonium formate
B	Acetonitrile:isopropanol (2:3) + 0.1% formic acid
Gradient Elution
Time [min]	A [%]	B [%]	Flowrate [mL/min]
0	75	25	0.3
0.3	75	25	0.3
1.5	20	80	0.3
11	0	100	0.3
12	0	100	0.3
12.5	75	25	0.3
14	75	25	0.3
Injection Volume		Column Temperature
Positive Ionization Mode	2 µL	40 °C
Negative Ionization Mode	5 µL
Positive Ionization					Negative Ionization
MS parameters					MS parameters
Ion Source					Ion Source
Parameters	Value				Parameters	Value
Ion Source Type:	H-ESI				Ion Source Type:	H-ESI
Spray Voltage:	Static				Spray Voltage:	Static
Positive Ion (V):	3000				Positive Ion (V):	3000
Negative Ion (V):	2500				Negative Ion (V):	2500
Gas Mode:	Static				Gas Mode:	Static
Sheath Gas (Arb):	40				Sheath Gas (Arb):	40
Aux Gas (Arb):	20				Aux Gas (Arb):	20
Sweep Gas (Arb):	0				Sweep Gas (Arb):	0
Ion Transfer Tube Temp (°C):	260				Ion Transfer Tube Temp (°C):	260
Vaporizer Temp (°C):	290				Vaporizer Temp (°C):	290
MS Global Settings					MS Global Settings
Parameters	Value				Parameters	Value
Infusion Mode:	Liquid Chromatography				Infusion Mode:	Liquid Chromatography
Expected LC Peak Width (s):	6				Expected LC Peak Width (s):	6
Advanced Peak Determination:	TRUE				Advanced Peak Determination:	TRUE
Mild Trapping:	TRUE				Mild Trapping:	TRUE
Default Charge State:	1				Default Charge State:	1
Enable Xcalibur AcquireX method configurations:	TRUE				Enable Xcalibur AcquireX method configurations:	TRUE
Internal Mass Calibration:	RunStart EASY-IC™				Internal Mass Calibration:	RunStart EASY-IC™
Settings for Full Scan					Settings for Full Scan
Orbitrap Resolution:	120000				Orbitrap Resolution:	120000
Scan Range (m/z):	180-1500				Scan Range (m/z):	180-1500
RF Lens (%):	25				RF Lens (%):	25
AGC Target:	Custom				AGC Target:	Custom
Normalized AGC Target (%):	100				Normalized AGC Target (%):	100
Maximum Injection Time Mode:	Auto				Maximum Injection Time Mode:	Auto
Microscans:	1				Microscans:	1
Data Type:	Profile				Data Type:	Profile
Polarity:	Positive				Polarity:	Negative
Source Fragmentation:	Disabled				Source Fragmentation:	Disabled
Filters					Filters
Intensity					Intensity
Filter Type:	Intensity Threshold				Filter Type:	Intensity Threshold
Intensity Threshold:	5000				Intensity Threshold:	5000
Dynamic Exclusion					Dynamic Exclusion
Dynamic Exclusion Mode:	Custom				Dynamic Exclusion Mode:	Custom
Exclude after n times:	1				Exclude after n times:	1
Exclusion duration (s):	5				Exclusion duration (s):	5
Mass Tolerance:	ppm				Mass Tolerance:	ppm
Low	10				Low	10
High	10				High	10
Exclude isotopes:	TRUE				Exclude isotopes:	TRUE
Perform dependent scan on single charge state per precursor only:	FALSE				Perform dependent scan on single charge state per precursor only:	FALSE
Targeted Mass					Targeted Mass
Mass List					Mass List
Mass List Type:	m/z				Mass List Type:	m/z
Time Mode:	Start/End Time				Time Mode:	Start/End Time
Include Intensity Threshold:	TRUE				Include Intensity Threshold:	TRUE
Add Mass List Targets Determined by Xcalibur AcquireX:	TRUE				Add Mass List Targets Determined by Xcalibur AcquireX:	TRUE
Compound	m/z	t start (min)	t stop (min)	Intensity Threshold	Compound	m/z	t start (min)	t stop (min)	Intensity Threshold
MRFA (Placeholder)	524.265	0	14	0	MRFA (Placeholder)	524.265	0	14	0
Mass Tolerance:	ppm				Mass Tolerance:	ppm
Low:	10				Low:	10
High:	10				High:	10
Set Collision Energy per Compound:	FALSE				Set Collision Energy per Compound:	FALSE
Perform dependent scan on most intense ion if no targets are found:	TRUE				Perform dependent scan on most intense ion if no targets are found:	TRUE
Targeted Mass Exclusion					Targeted Mass Exclusion
Mass List					Mass List
Mass List Type:	m/z				Mass List Type:	m/z
Time Mode:	Start/End Time				Time Mode:	Start/End Time
Include Intensity Threshold:	TRUE				Include Intensity Threshold:	TRUE
Add Mass List Targets Determined by Xcalibur AcquireX:	TRUE				Add Mass List Targets Determined by Xcalibur AcquireX:	TRUE
Compound	m/z	t start (min)	t stop (min)	Intensity Threshold	Compound	m/z	t start (min)	t stop (min)	Intensity Threshold
Mass list created via AcquireX					Mass list created via AcquireX
Mass Tolerance:	ppm				Mass Tolerance:	ppm
Low:	10				Low:	10
High:	10				High:	10
Apex Detection					Apex Detection
Desired Apex Window (%):	30				Desired Apex Window (%):	30
Data Dependent					Data Dependent
Data Dependent Mode:	Cycle Time				Data Dependent Mode:	Cycle Time
Time between Master Scans (sec):	0.6				Time between Master Scans (sec):	0.6
Settings for ddMS2					Settings for ddMS2
Multiplex Ions:	FALSE				Multiplex Ions:	FALSE
Isolation Window (m/z):	1				Isolation Window (m/z):	1
Isolation Offset:	Off				Isolation Offset:	Off
Collision Energy Mode:	Stepped				Collision Energy Mode:	Stepped
Collision Energy Type:	Normalized				Collision Energy Type:	Normalized
HCD Collision Energies (V):	15,30,50				HCD Collision Energies (V):	15,30,50
Orbitrap Resolution:	15000				Orbitrap Resolution:	15000
Scan Range Mode:	Auto				Scan Range Mode:	Auto
AGC Target:	Custom				AGC Target:	Custom
Normalized AGC Target (%):	10				Normalized AGC Target (%):	10
Maximum Injection Time Mode:	Auto				Maximum Injection Time Mode:	Auto
Microscans:	1				Microscans:	1
Data Type:	Centroid				Data Type:	Centroid
Setting for AcquireX
Algorithm:	Background Exclusion
Description:	Create and use an exclusion list of constant background ions and peaks to reduce background fragmentation in your ID runs.
Used reference sample:	An extraced blank sample was used to create the exclusion lists for positive and negative ionization modes.
Exclusion Override Factor:	3
Excluison List Peak Window Extension (s):	6
Internal Standards
Isotopically labeled internal standard	Vendor	Concentration of standard working solution [µg/mL]	Volume of working solution [µL]	Sample Volume [µL]	Concentration related to sample [µg/mL]
Arachidonic acid-d8	Cayman Chemicals	0.2	75	20	0.75
CAR 17:0-d3	Avanti Polar Lipids	0.1	75	20	0.375
CE 18:1-d7	Avanti Polar Lipids	5	75	20	18.8
Cer d18:1/16:0-d7	Avanti Polar Lipids	0.02	75	20	0.075
Cholesterol-d7	Avanti Polar Lipids	15	75	20	56.3
DG 15:0/18:1-d7	Avanti Polar Lipids	0.3	75	20	1.13
HexCer 18:1;O2/18:0-d5	Avanti Polar Lipids	0.06	75	20	0.225
LacCer d18:1/17:0	Avanti Polar Lipids	0.06	75	20	0.225
LPC 18:1-d7	Avanti Polar Lipids	0.3	75	20	1.13
LPC O-16:0-d4	Cayman Chemicals	0.02	75	20	0.075
LPE 18:1-d7	Avanti Polar Lipids	0.02	75	20	0.075
LPG 17:1	Avanti Polar Lipids	0.02	75	20	0.075
LPI 17:1	Avanti Polar Lipids	0.02	75	20	0.075
PC 15:0/18:1-d7	Avanti Polar Lipids	2	75	20	7.5
PC O-18:1/18:1-d9	Avanti Polar Lipids	0.2	75	20	0.75
PE 15:0/18:1-d7	Avanti Polar Lipids	0.1	75	20	0.375
PG 15:0/18:1-d7	Avanti Polar Lipids	0.1	75	20	0.375
PI 15:0/18:1-d7	Avanti Polar Lipids	0.1	75	20	0.375
PS 15:0/18:1-d7	Avanti Polar Lipids	0.05	75	20	0.188
SM d18:1/18:1-d9	Avanti Polar Lipids	0.4	75	20	1.5
TG 14:0/16:1/14:0-d5	Avanti Polar Lipids	0.6	75	20	2.25
TG 15:0/18:1-d7/15:0	Avanti Polar Lipids	0.6	75	20	2.25
TG 20:0/20:1/20:0-d5	Avanti Polar Lipids	0.6	75	20	2.25
*Avanti Polar Lipids	Alabaster, AL, USA
*Cayman Chemicals	Ann Arbor, MI, USA
Acceptance criteria
The following analytes were excluded from data evaluation:
- Analytes showing a mass error > 5 ppm
- Analytes showing an isotope score < 40 (10 ppm, 90% intensity)
- Analytes without identity confirmation via spectral library matching or reference substance measurements
- Analytes containing only missing values in QC samples and study samples
- Analytes containing > 50% missing values in QC samples and study samples
- Analytes showing > 30% area RSD in QC samples
Target List for Evaluation
Component Name	Compound Type	Expected RT	Adduct	Formula	Expected Mass (m/z)	Charge State	Polarity
AHexCer 56:1;O3	TargetCompound	8.58	M+H	C62H119NO10	1038.89	1	Positive
AHexCer 58:1;O3	TargetCompound	8.95	M+H	C64H123NO10	1066.92	1	Positive
AHexCer 58:2;O3	TargetCompound	8.58	M+H	C64H121NO10	1064.91	1	Positive
AHexCer 60:2;O3	TargetCompound	9	M+H	C66H125NO10	1092.94	1	Positive
CAR 10:0	TargetCompound	2	M+H	C17H33NO4	316.248	1	Positive
CAR 10:1	TargetCompound	1.88	M+H	C17H31NO4	314.233	1	Positive
CAR 12:0	TargetCompound	2.2	M+H	C19H37NO4	344.279	1	Positive
CAR 12:1	TargetCompound	2.12	M+H	C19H35NO4	342.264	1	Positive
CAR 13:1	TargetCompound	2.19	M+H	C20H37NO4	356.279	1	Positive
CAR 14:0	TargetCompound	2.36	M+H	C21H41NO4	372.311	1	Positive
CAR 14:1	TargetCompound	2.27	M+H	C21H39NO4	370.295	1	Positive
CAR 16:0	TargetCompound	2.5	M+H	C23H45NO4	400.342	1	Positive
CAR 16:1	TargetCompound	2.41	M+H	C23H43NO4	398.327	1	Positive
CAR 17:0-d3	InternalStandard	2.55625	M+H	D3C24H44NO4	417.377	1	Positive
CAR 18:0	TargetCompound	2.64	M+H	C25H49NO4	428.373	1	Positive
CAR 18:1	TargetCompound	2.53	M+H	C25H47NO4	426.358	1	Positive
CAR 18:2	TargetCompound	2.44	M+H	C25H45NO4	424.342	1	Positive
CAR 20:0	TargetCompound	2.8	M+H	C27H53NO4	456.405	1	Positive
CAR 20:1	TargetCompound	2.67	M+H	C27H51NO4	454.389	1	Positive
CAR 20:2	TargetCompound	2.56	M+H	C27H49NO4	452.373	1	Positive
CAR 20:4	TargetCompound	2.43	M+H	C27H45NO4	448.342	1	Positive
CAR 22:1	TargetCompound	2.83	M+H	C29H55NO4	482.42	1	Positive
CAR 22:2	TargetCompound	2.73	M+H	C29H53NO4	480.405	1	Positive
CAR 8:0	TargetCompound	1.69	M+H	C15H29NO4	288.217	1	Positive
CE 18:1-d7	InternalStandard	9.18875	M+NH4	D7C45H71O2	675.678	1	Positive
Cer 18:0;O2/16:0	TargetCompound	4.93	M+H	C34H69NO3	540.535	1	Positive
Cer 18:0;O2/22:0	TargetCompound	6.64	M+H	C40H81NO3	624.629	1	Positive
Cer 18:0;O2/24:0	TargetCompound	7.24	M+H	C42H85NO3	652.66	1	Positive
Cer 18:0;O2/24:1	TargetCompound	6.66	M+H	C42H83NO3	650.645	1	Positive
Cer 18:1;O2/16:0	TargetCompound	4.73	M+H	C34H67NO3	538.519	1	Positive
Cer 18:1;O2/16:0-d7	InternalStandard	4.73125	M+H	D7C34H60NO3	545.563	1	Positive
Cer 18:1;O2/18:0	TargetCompound	5.28	M+H	C36H71NO3	566.551	1	Positive
Cer 18:1;O2/20:0	TargetCompound	5.88	M+H	C38H75NO3	594.582	1	Positive
Cer 18:1;O2/21:0	TargetCompound	6.21	M+H	C39H77NO3	608.598	1	Positive
Cer 18:1;O2/22:0	TargetCompound	6.43	M+H	C40H79NO3	622.613	1	Positive
Cer 18:1;O2/23:0	TargetCompound	6.74	M+H	C41H81NO3	636.629	1	Positive
Cer 18:1;O2/24:0	TargetCompound	7.03	M+H	C42H83NO3	650.645	1	Positive
Cer 18:1;O2/24:1	TargetCompound	6.44	M+H	C42H81NO3	648.629	1	Positive
Cer 18:1;O2/26:0	TargetCompound	7.6	M+H	C44H87NO3	678.676	1	Positive
Cer 18:1;O2/36:10	TargetCompound	5.99	M+H	C54H87NO3	798.676	1	Positive
Cer 18:1;O2/38:10	TargetCompound	6.72	M+H	C56H91NO3	826.707	1	Positive
Cer 18:2;O2/16:0	TargetCompound	4.34	M+H	C34H65NO3	536.504	1	Positive
Cer 18:2;O2/22:0	TargetCompound	5.96	M+H	C40H77NO3	620.598	1	Positive
Cer 18:2;O2/23:0	TargetCompound	6.26	M+H	C41H79NO3	634.613	1	Positive
Cer 18:2;O2/24:1	TargetCompound	5.97	M+H	C42H79NO3	646.613	1	Positive
Cholesterol-d7	InternalStandard	3.8275	M-OH-	D7C27H39O	376.396	1	Positive
DG 15:0/18:1-d7	InternalStandard	5.3825	M+NH4	D7C36H61O5	605.584	1	Positive
DG 30:1	TargetCompound	4.65	M+NH4	C33H62O5	556.494	1	Positive
DG 31:0	TargetCompound	5.35	M+NH4	C34H66O5	572.525	1	Positive
DG 31:1	TargetCompound	4.8	M+NH4	C34H64O5	570.509	1	Positive
DG 32:0	TargetCompound	5.54	M+NH4	C35H68O5	586.54	1	Positive
DG 32:1	TargetCompound	5.14	M+NH4	C35H66O5	584.525	1	Positive
DG 32:2	TargetCompound	4.73	M+NH4	C35H64O5	582.509	1	Positive
DG 33:0	TargetCompound	5.85	M+NH4	C36H70O5	600.556	1	Positive
DG 33:1	TargetCompound	5.36	M+NH4	C36H68O5	598.54	1	Positive
DG 34:0	TargetCompound	6.11	M+NH4	C37H72O5	614.572	1	Positive
DG 34:1	TargetCompound	5.66	M+NH4	C37H70O5	612.556	1	Positive
DG 34:2	TargetCompound	5.23	M+NH4	C37H68O5	610.54	1	Positive
DG 34:3	TargetCompound	4.76	M+NH4	C37H66O5	608.525	1	Positive
DG 35:1	TargetCompound	5.93	M+NH4	C38H72O5	626.572	1	Positive
DG 35:2	TargetCompound	5.46	M+NH4	C38H70O5	624.556	1	Positive
DG 36:0	TargetCompound	6.75	M+NH4	C39H76O5	642.603	1	Positive
DG 36:1	TargetCompound	6.22	M+NH4	C39H74O5	640.587	1	Positive
DG 36:2	TargetCompound	5.75	M+NH4	C39H72O5	638.572	1	Positive
DG 36:3	TargetCompound	5.33	M+NH4	C39H70O5	636.556	1	Positive
DG 36:4	TargetCompound	4.89	M+NH4	C39H68O5	634.54	1	Positive
DG 36:5	TargetCompound	4.55	M+NH4	C39H66O5	632.525	1	Positive
DG 38:1	TargetCompound	6.57	M+NH4	C41H78O5	668.619	1	Positive
DG 38:2	TargetCompound	6.09	M+NH4	C41H76O5	666.603	1	Positive
DG 38:3	TargetCompound	5.71	M+NH4	C41H74O5	664.587	1	Positive
DG 38:4	TargetCompound	5.62	M+NH4	C41H72O5	662.572	1	Positive
DG 38:5	TargetCompound	5.21	M+NH4	C41H70O5	660.556	1	Positive
DG 38:6	TargetCompound	4.78	M+NH4	C41H68O5	658.54	1	Positive
DG 40:6	TargetCompound	5.2	M+NH4	C43H72O5	686.572	1	Positive
DG 40:7	TargetCompound	5.01	M+NH4	C43H70O5	684.556	1	Positive
DG 40:8	TargetCompound	4.59	M+NH4	C43H68O5	682.54	1	Positive
DG 44:8	TargetCompound	5.58	M+NH4	C47H76O5	738.603	1	Positive
Hex2Cer 18:1;O2/16:0	TargetCompound	4.11	M+H	C46H87NO13	862.625	1	Positive
Hex2Cer 18:1;O2/24:0	TargetCompound	6.11	M+H	C54H103NO13	974.75	1	Positive
Hex2Cer 18:1;O2/24:1	TargetCompound	5.52	M+H	C54H101NO13	972.735	1	Positive
HexCer 18:0;O2/18:0	TargetCompound	4.93	M+H	C42H83NO8	730.619	1	Positive
HexCer 18:0;O2/22:0	TargetCompound	6.02	M+H	C46H91NO8	786.682	1	Positive
HexCer 18:0;O2/22:0;O	TargetCompound	6.02	M+H	C46H91NO9	802.677	1	Positive
HexCer 18:0;O2/23:0	TargetCompound	6.3	M+H	C47H93NO8	800.697	1	Positive
HexCer 18:0;O2/24:0	TargetCompound	6.61	M+H	C48H95NO8	814.713	1	Positive
HexCer 18:0;O2/24:0;O	TargetCompound	6.64	M+H	C48H95NO9	830.708	1	Positive
HexCer 18:1;O2/18:0	TargetCompound	4.76	M+H	C42H81NO8	728.604	1	Positive
HexCer 18:1;O2/18:0;O	TargetCompound	4.73	M+H	C42H81NO9	744.598	1	Positive
HexCer 18:1;O2/20:0	TargetCompound	5.27	M+H	C44H85NO8	756.635	1	Positive
HexCer 18:1;O2/20:0;O	TargetCompound	5.22	M+H	C44H85NO9	772.63	1	Positive
HexCer 18:1;O2/21:0;O	TargetCompound	5.45	M+H	C45H87NO9	786.645	1	Positive
HexCer 18:1;O2/22:0	TargetCompound	5.82	M+H	C46H89NO8	784.666	1	Positive
HexCer 18:1;O2/22:0;O	TargetCompound	5.75	M+H	C46H89NO9	800.661	1	Positive
HexCer 18:1;O2/22:1	TargetCompound	5.63	M+H	C46H87NO8	782.65	1	Positive
HexCer 18:1;O2/22:1;O	TargetCompound	5.25	M+H	C46H87NO9	798.645	1	Positive
HexCer 18:1;O2/23:0;O	TargetCompound	6.05	M+H	C47H91NO9	814.677	1	Positive
HexCer 18:1;O2/23:1	TargetCompound	5.63	M+H	C47H89NO8	796.666	1	Positive
HexCer 18:1;O2/23:1;O	TargetCompound	5.63	M+H	C47H89NO9	812.661	1	Positive
HexCer 18:1;O2/24:0	TargetCompound	6.41	M+H	C48H93NO8	812.697	1	Positive
HexCer 18:1;O2/24:0;O	TargetCompound	6.24	M+H	C48H93NO9	828.692	1	Positive
HexCer 18:1;O2/24:1	TargetCompound	5.81	M+H	C48H91NO8	810.682	1	Positive
HexCer 18:1;O2/24:1;O	TargetCompound	5.78	M+H	C48H91NO9	826.677	1	Positive
HexCer 18:1;O2/24:2	TargetCompound	5.37	M+H	C48H89NO8	808.666	1	Positive
HexCer 18:1;O2/24:2;O	TargetCompound	5.32	M+H	C48H89NO9	824.661	1	Positive
HexCer 18:1;O2/25:0;O	TargetCompound	6.6	M+H	C49H95NO9	842.708	1	Positive
HexCer 18:1;O2/25:1	TargetCompound	6.09	M+H	C49H93NO8	824.697	1	Positive
HexCer 18:1;O2/25:1;O	TargetCompound	6.24	M+H	C49H93NO9	840.692	1	Positive
HexCer 18:1;O2/40:2;O	TargetCompound	8.74	M+H	C64H121NO9	1048.91	1	Positive
HexCer 18:1;O2/42:2;O	TargetCompound	9.11	M+H	C66H125NO9	1076.94	1	Positive
HexCer 18:1;O2/18:0-d5	InternalStandard	4.595	M+H	D5C42H76NO8	733.635	1	Positive
HexCer 18:2;O2/24:0	TargetCompound	5.84	M+H	C48H91NO8	810.682	1	Positive
LacCer 18:1;O2/17:0	InternalStandard	4.30875	M+H	C47H89NO13	876.641	1	Positive
LPC 14:0	TargetCompound	2.44	M+H	C22H46NO7P	468.308	1	Positive
LPC 15:0	TargetCompound	2.52	M+H	C23H48NO7P	482.324	1	Positive
LPC 16:0	TargetCompound	2.6	M+H	C24H50NO7P	496.34	1	Positive
LPC 16:1	TargetCompound	2.49	M+H	C24H48NO7P	494.324	1	Positive
LPC 17:0	TargetCompound	2.68	M+H	C25H52NO7P	510.355	1	Positive
LPC 18:0	TargetCompound	2.77	M+H	C26H54NO7P	524.371	1	Positive
LPC 18:1	TargetCompound	2.64	M+H	C26H52NO7P	522.355	1	Positive
LPC 18:1-d7	InternalStandard	2.62125	M+H	D7C26H45NO7P	529.399	1	Positive
LPC 18:2	TargetCompound	2.53	M+H	C26H50NO7P	520.34	1	Positive
LPC 18:3	TargetCompound	2.43	M+H	C26H48NO7P	518.324	1	Positive
LPC 19:0	TargetCompound	2.88	M+H	C27H56NO7P	538.387	1	Positive
LPC 19:1	TargetCompound	2.72	M+H	C27H54NO7P	536.371	1	Positive
LPC 20:0	TargetCompound	2.95	M+H	C28H58NO7P	552.402	1	Positive
LPC 20:1	TargetCompound	2.81	M+H	C28H56NO7P	550.387	1	Positive
LPC 20:2	TargetCompound	2.67	M+H	C28H54NO7P	548.371	1	Positive
LPC 20:3	TargetCompound	2.57	M+H	C28H52NO7P	546.355	1	Positive
LPC 20:4	TargetCompound	2.51	M+H	C28H50NO7P	544.34	1	Positive
LPC 20:5	TargetCompound	2.42	M+H	C28H48NO7P	542.324	1	Positive
LPC 22:0	TargetCompound	3.24	M+H	C30H62NO7P	580.434	1	Positive
LPC 22:4	TargetCompound	2.62	M+H	C30H54NO7P	572.371	1	Positive
LPC 22:5	TargetCompound	2.53	M+H	C30H52NO7P	570.355	1	Positive
LPC 22:6	TargetCompound	2.48	M+H	C30H50NO7P	568.34	1	Positive
LPC 24:0	TargetCompound	3.55	M+H	C32H66NO7P	608.465	1	Positive
LPC 24:1	TargetCompound	3.25	M+H	C32H64NO7P	606.449	1	Positive
LPC O-16:0-d4	InternalStandard	2.66625	M+H	D4C24H48NO6P	486.386	1	Positive
LPC O-24:1	TargetCompound	3.44	M+H	C32H66NO6P	592.47	1	Positive
LPE 18:1-d7	InternalStandard	2.64875	M+H	D7C23H39NO7P	487.352	1	Positive
LPG 17:1	InternalStandard	2.46375	M+NH4	C23H45O9P	514.314	1	Positive
LPI 17:1	InternalStandard	2.44143	M+NH4	C26H49O12P	602.33	1	Positive
PC 15:0/18:1-d7	InternalStandard	4.33125	M+H	D7C41H73NO8P	753.613	1	Positive
PC 25:0	TargetCompound	2.7	M+H	C33H66NO8P	636.46	1	Positive
PC 28:0	TargetCompound	3.68	M+H	C36H72NO8P	678.507	1	Positive
PC 28:1	TargetCompound	3.48	M+H	C36H70NO8P	676.491	1	Positive
PC 29:0	TargetCompound	3.84	M+H	C37H74NO8P	692.523	1	Positive
PC 30:0	TargetCompound	4.05	M+H	C38H76NO8P	706.538	1	Positive
PC 30:1	TargetCompound	3.77	M+H	C38H74NO8P	704.523	1	Positive
PC 30:2	TargetCompound	3.53	M+H	C38H72NO8P	702.507	1	Positive
PC 31:0	TargetCompound	4.26	M+H	C39H78NO8P	720.554	1	Positive
PC 31:1	TargetCompound	3.94	M+H	C39H76NO8P	718.538	1	Positive
PC 31:2	TargetCompound	3.6	M+H	C39H74NO8P	716.523	1	Positive
PC 32:0	TargetCompound	4.48	M+H	C40H80NO8P	734.569	1	Positive
PC 32:1	TargetCompound	4.14	M+H	C40H78NO8P	732.554	1	Positive
PC 32:2	TargetCompound	3.82	M+H	C40H76NO8P	730.538	1	Positive
PC 33:0	TargetCompound	4.62	M+H	C41H82NO8P	748.585	1	Positive
PC 33:1	TargetCompound	4.36	M+H	C41H80NO8P	746.569	1	Positive
PC 33:2	TargetCompound	4.01	M+H	C41H78NO8P	744.554	1	Positive
PC 33:3	TargetCompound	3.7	M+H	C41H76NO8P	742.538	1	Positive
PC 34:0	TargetCompound	4.93	M+H	C42H84NO8P	762.601	1	Positive
PC 34:0;O	TargetCompound	4.09	M+H	C42H82NO9P	776.58	1	Positive
PC 34:1	TargetCompound	4.58	M+H	C42H82NO8P	760.585	1	Positive
PC 34:2	TargetCompound	4.21	M+H	C42H80NO8P	758.569	1	Positive
PC 34:3	TargetCompound	3.9	M+H	C42H78NO8P	756.554	1	Positive
PC 34:4	TargetCompound	3.77	M+H	C42H76NO8P	754.538	1	Positive
PC 34:5	TargetCompound	3.5	M+H	C42H74NO8P	752.523	1	Positive
PC 35:0	TargetCompound	5.16	M+H	C43H86NO8P	776.616	1	Positive
PC 35:1	TargetCompound	4.78	M+H	C43H84NO8P	774.601	1	Positive
PC 35:2	TargetCompound	4.44	M+H	C43H82NO8P	772.585	1	Positive
PC 35:3	TargetCompound	4.1	M+H	C43H80NO8P	770.569	1	Positive
PC 35:4	TargetCompound	3.95	M+H	C43H78NO8P	768.554	1	Positive
PC 36:0	TargetCompound	5.41	M+H	C44H88NO8P	790.632	1	Positive
PC 36:1	TargetCompound	5.04	M+H	C44H86NO8P	788.616	1	Positive
PC 36:2	TargetCompound	4.63	M+H	C44H84NO8P	786.601	1	Positive
PC 36:3	TargetCompound	4.32	M+H	C44H82NO8P	784.585	1	Positive
PC 36:4	TargetCompound	4.15	M+H	C44H80NO8P	782.569	1	Positive
PC 36:4;O	TargetCompound	3.73	M+H	C44H80NO9P	798.564	1	Positive
PC 36:5	TargetCompound	3.85	M+H	C44H78NO8P	780.554	1	Positive
PC 36:6	TargetCompound	3.63	M+H	C44H76NO8P	778.538	1	Positive
PC 37:1	TargetCompound	5.3	M+H	C45H88NO8P	802.632	1	Positive
PC 37:2	TargetCompound	4.89	M+H	C45H86NO8P	800.616	1	Positive
PC 37:3	TargetCompound	4.54	M+H	C45H84NO8P	798.601	1	Positive
PC 37:4	TargetCompound	4.38	M+H	C45H82NO8P	796.585	1	Positive
PC 37:6	TargetCompound	3.81	M+H	C45H78NO8P	792.554	1	Positive
PC 38:0	TargetCompound	6	M+H	C46H92NO8P	818.663	1	Positive
PC 38:1	TargetCompound	5.5	M+H	C46H90NO8P	816.648	1	Positive
PC 38:2	TargetCompound	5.09	M+H	C46H88NO8P	814.632	1	Positive
PC 38:3	TargetCompound	4.76	M+H	C46H86NO8P	812.616	1	Positive
PC 38:4	TargetCompound	4.62	M+H	C46H84NO8P	810.601	1	Positive
PC 38:5	TargetCompound	4.22	M+H	C46H82NO8P	808.585	1	Positive
PC 38:6	TargetCompound	4	M+H	C46H80NO8P	806.569	1	Positive
PC 38:7	TargetCompound	3.67	M+H	C46H78NO8P	804.554	1	Positive
PC 39:1	TargetCompound	5.81	M+H	C47H92NO8P	830.663	1	Positive
PC 39:2	TargetCompound	5.38	M+H	C47H90NO8P	828.648	1	Positive
PC 39:3	TargetCompound	5.02	M+H	C47H88NO8P	826.632	1	Positive
PC 39:4	TargetCompound	4.82	M+H	C47H86NO8P	824.616	1	Positive
PC 39:5	TargetCompound	4.34	M+H	C47H84NO8P	822.601	1	Positive
PC 39:6	TargetCompound	4.18	M+H	C47H82NO8P	820.585	1	Positive
PC 39:7	TargetCompound	3.9	M+H	C47H80NO8P	818.569	1	Positive
PC 40:0	TargetCompound	6.64	M+H	C48H96NO8P	846.695	1	Positive
PC 40:1	TargetCompound	6.13	M+H	C48H94NO8P	844.679	1	Positive
PC 40:2	TargetCompound	5.67	M+H	C48H92NO8P	842.663	1	Positive
PC 40:4	TargetCompound	4.9	M+H	C48H88NO8P	838.632	1	Positive
PC 40:6	TargetCompound	4.44	M+H	C48H84NO8P	834.601	1	Positive
PC 40:7	TargetCompound	4.08	M+H	C48H82NO8P	832.585	1	Positive
PC 40:8	TargetCompound	3.8	M+H	C48H80NO8P	830.569	1	Positive
PC 41:1	TargetCompound	6.43	M+H	C49H96NO8P	858.695	1	Positive
PC 41:2	TargetCompound	5.98	M+H	C49H94NO8P	856.679	1	Positive
PC 41:6	TargetCompound	4.61	M+H	C49H86NO8P	848.616	1	Positive
PC 42:1	TargetCompound	6.75	M+H	C50H98NO8P	872.71	1	Positive
PC 42:10	TargetCompound	3.68	M+H	C50H80NO8P	854.569	1	Positive
PC 42:2	TargetCompound	6.28	M+H	C50H96NO8P	870.695	1	Positive
PC 42:4	TargetCompound	5.3	M+H	C50H92NO8P	866.663	1	Positive
PC 42:5	TargetCompound	4.92	M+H	C50H90NO8P	864.648	1	Positive
PC 42:6	TargetCompound	4.66	M+H	C50H88NO8P	862.632	1	Positive
PC 42:7	TargetCompound	4.49	M+H	C50H86NO8P	860.616	1	Positive
PC 42:8	TargetCompound	4.1	M+H	C50H84NO8P	858.601	1	Positive
PC 42:9	TargetCompound	3.82	M+H	C50H82NO8P	856.585	1	Positive
PC 43:1	TargetCompound	7.03	M+H	C51H100NO8P	886.726	1	Positive
PC 43:2	TargetCompound	6.6	M+H	C51H98NO8P	884.71	1	Positive
PC 44:1	TargetCompound	7.32	M+H	C52H102NO8P	900.742	1	Positive
PC 44:10	TargetCompound	4.05	M+H	C52H84NO8P	882.601	1	Positive
PC 44:11	TargetCompound	3.74	M+H	C52H82NO8P	880.585	1	Positive
PC 44:12	TargetCompound	3.61	M+H	C52H80NO8P	878.569	1	Positive
PC 44:2	TargetCompound	6.89	M+H	C52H100NO8P	898.726	1	Positive
PC 44:4	TargetCompound	6.19	M+H	C52H96NO8P	894.695	1	Positive
PC 44:5	TargetCompound	5.58	M+H	C52H94NO8P	892.679	1	Positive
PC 44:8	TargetCompound	4.46	M+H	C52H88NO8P	886.632	1	Positive
PC O-16:0_16:0	TargetCompound	4.78	M+H	C40H82NO7P	720.59	1	Positive
PC O-16:0_18:2	TargetCompound	4.54	M+H	C42H82NO7P	744.59	1	Positive
PC O-16:0_20:4	TargetCompound	4.47	M+H	C44H82NO7P	768.59	1	Positive
PC O-16:1_16:0	TargetCompound	4.5	M+H	C40H80NO7P	718.574	1	Positive
PC O-16:1_18:1	TargetCompound	4.84	M+H	C42H82NO7P	744.59	1	Positive
PC O-16:1_18:2	TargetCompound	4.48	M+H	C42H80NO7P	742.574	1	Positive
PC O-16:1_20:4	TargetCompound	4.38	M+H	C44H80NO7P	766.574	1	Positive
PC O-18:1/18:1-d9	InternalStandard	5.3	M+H	D9C44H77NO7P	781.678	1	Positive
PC O-18:0_20:4	TargetCompound	4.97	M+H	C46H86NO7P	796.621	1	Positive
PC O-18:1_18:1	TargetCompound	5	M+H	C44H86NO7P	772.621	1	Positive
PC O-18:1_18:2	TargetCompound	4.95	M+H	C44H84NO7P	770.606	1	Positive
PC O-18:1_20:4	TargetCompound	4.53	M+H	C46H84NO7P	794.606	1	Positive
PC O-30:0	TargetCompound	4.34	M+H	C38H78NO7P	692.559	1	Positive
PC O-30:1	TargetCompound	4.1	M+H	C38H76NO7P	690.543	1	Positive
PC O-31:0	TargetCompound	4.55	M+H	C39H80NO7P	706.574	1	Positive
PC O-31:1	TargetCompound	4.3	M+H	C39H78NO7P	704.559	1	Positive
PC O-32:2	TargetCompound	4.1	M+H	C40H78NO7P	716.559	1	Positive
PC O-33:0	TargetCompound	5	M+H	C41H84NO7P	734.606	1	Positive
PC O-33:1	TargetCompound	4.7	M+H	C41H82NO7P	732.59	1	Positive
PC O-34:0	TargetCompound	5.32	M+H	C42H86NO7P	748.621	1	Positive
PC O-34:1	TargetCompound	4.88	M+H	C42H84NO7P	746.606	1	Positive
PC O-34:4	TargetCompound	4.13	M+H	C42H78NO7P	740.559	1	Positive
PC O-36:0	TargetCompound	5.9	M+H	C44H90NO7P	776.653	1	Positive
PC O-36:1	TargetCompound	5.4	M+H	C44H88NO7P	774.637	1	Positive
PC O-36:6	TargetCompound	4.08	M+H	C44H78NO7P	764.559	1	Positive
PC O-37:4	TargetCompound	4.66	M+H	C45H84NO7P	782.606	1	Positive
PC O-37:6	TargetCompound	4.1	M+H	C45H80NO7P	778.574	1	Positive
PC O-38:1	TargetCompound	5.8	M+H	C46H92NO7P	802.668	1	Positive
PC O-38:10	TargetCompound	3.9	M+H	C46H74NO7P	784.528	1	Positive
PC O-38:2_1	TargetCompound	5.5	M+H	C46H90NO7P	800.653	1	Positive
PC O-38:2_2	TargetCompound	5.5	M+H	C46H90NO7P	800.653	1	Positive
PC O-38:3	TargetCompound	5.15	M+H	C46H88NO7P	798.637	1	Positive
PC O-38:6	TargetCompound	4.27	M+H	C46H82NO7P	792.59	1	Positive
PC O-38:7	TargetCompound	4.22	M+H	C46H80NO7P	790.574	1	Positive
PC O-38:9	TargetCompound	4.08	M+H	C46H76NO7P	786.543	1	Positive
PC O-39:1	TargetCompound	6.1	M+H	C47H94NO7P	816.684	1	Positive
PC O-39:6	TargetCompound	4.52	M+H	C47H84NO7P	806.606	1	Positive
PC O-39:8	TargetCompound	4.1	M+H	C47H80NO7P	802.574	1	Positive
PC O-40:10	TargetCompound	4.06	M+H	C48H78NO7P	812.559	1	Positive
PC O-40:11	TargetCompound	4	M+H	C48H76NO7P	810.543	1	Positive
PC O-40:2	TargetCompound	6	M+H	C48H94NO7P	828.684	1	Positive
PC O-40:4	TargetCompound	5.43	M+H	C48H90NO7P	824.653	1	Positive
PC O-40:5	TargetCompound	5	M+H	C48H88NO7P	822.637	1	Positive
PC O-40:6	TargetCompound	4.73	M+H	C48H86NO7P	820.621	1	Positive
PC O-40:7	TargetCompound	4.36	M+H	C48H84NO7P	818.606	1	Positive
PC O-40:8	TargetCompound	4.29	M+H	C48H82NO7P	816.59	1	Positive
PC O-40:9	TargetCompound	3.9	M+H	C48H80NO7P	814.574	1	Positive
PC O-42:10	TargetCompound	4.37	M+H	C50H82NO7P	840.59	1	Positive
PC O-42:3	TargetCompound	6.12	M+H	C50H96NO7P	854.7	1	Positive
PC O-42:4	TargetCompound	6.05	M+H	C50H94NO7P	852.684	1	Positive
PC O-42:5	TargetCompound	5.46	M+H	C50H92NO7P	850.668	1	Positive
PC O-42:6	TargetCompound	5	M+H	C50H90NO7P	848.653	1	Positive
PC O-42:7	TargetCompound	4.78	M+H	C50H88NO7P	846.637	1	Positive
PC O-44:5	TargetCompound	6	M+H	C52H96NO7P	878.7	1	Positive
PC O-44:6	TargetCompound	5.5	M+H	C52H94NO7P	876.684	1	Positive
PC O-44:7	TargetCompound	5.25	M+H	C52H92NO7P	874.668	1	Positive
PC O-46:7	TargetCompound	5.78	M+H	C54H96NO7P	902.7	1	Positive
PE 15:0/18:1-d7	InternalStandard	4.465	M+H	D7C38H67NO8P	711.566	1	Positive
PG 15:0/18:1-d7	InternalStandard	3.8275	M+NH4	D7C39H68O10P	759.588	1	Positive
PI 15:0/18:1-d7	InternalStandard	3.75625	M+NH4	D7C42H72O13P	847.604	1	Positive
PS 15:0/18:1-d7	InternalStandard	3.90375	M+H	D7C39H67NO10P	755.556	1	Positive
SE 27:1/14:0	TargetCompound	8.7	M+NH4	C41H72O2	614.587	1	Positive
SE 27:1/15:0	TargetCompound	9.1	M+NH4	C42H74O2	628.603	1	Positive
SE 27:1/16:2	TargetCompound	8.38	M+NH4	C43H72O2	638.587	1	Positive
SE 27:1/17:0	TargetCompound	9.45	M+NH4	C44H78O2	656.634	1	Positive
SE 27:1/17:1	TargetCompound	9.07	M+NH4	C44H76O2	654.618	1	Positive
SE 27:1/18:1	TargetCompound	9.2	M+NH4	C45H78O2	668.634	1	Positive
SE 27:1/18:2	TargetCompound	8.79	M+NH4	C45H76O2	666.618	1	Positive
SE 27:1/18:3	TargetCompound	8.38	M+NH4	C45H74O2	664.603	1	Positive
SE 27:1/20:1	TargetCompound	9.57	M+NH4	C47H82O2	696.665	1	Positive
SE 27:1/20:2	TargetCompound	9.19	M+NH4	C47H80O2	694.65	1	Positive
SE 27:1/20:3	TargetCompound	8.85	M+NH4	C47H78O2	692.634	1	Positive
SE 27:1/20:4	TargetCompound	8.51	M+NH4	C47H76O2	690.618	1	Positive
SE 27:1/20:5	TargetCompound	8.09	M+NH4	C47H74O2	688.603	1	Positive
SE 27:1/22:4	TargetCompound	8.91	M+NH4	C49H80O2	718.65	1	Positive
SE 27:1/22:5	TargetCompound	8.51	M+NH4	C49H78O2	716.634	1	Positive
SE 27:1/22:6	TargetCompound	8.23	M+NH4	C49H76O2	714.618	1	Positive
SE 27:1/24:6	TargetCompound	8.62	M+NH4	C51H80O2	742.65	1	Positive
SM 18:1;O2/18:1-d9	InternalStandard	4.23	M+H	D9C41H72N2O6P	738.647	1	Positive
SM 30:0;O2	TargetCompound	3.56	M+H	C35H73N2O6P	649.528	1	Positive
SM 30:1;O2	TargetCompound	3.47	M+H	C35H71N2O6P	647.512	1	Positive
SM 32:0;O2	TargetCompound	3.91	M+H	C37H77N2O6P	677.559	1	Positive
SM 32:1;O2	TargetCompound	3.77	M+H	C37H75N2O6P	675.544	1	Positive
SM 32:2;O2	TargetCompound	3.51	M+H	C37H73N2O6P	673.528	1	Positive
SM 33:1;O2	TargetCompound	3.95	M+H	C38H77N2O6P	689.559	1	Positive
SM 33:2;O2	TargetCompound	3.63	M+H	C38H75N2O6P	687.544	1	Positive
SM 34:0;O2	TargetCompound	4.32	M+H	C39H81N2O6P	705.591	1	Positive
SM 34:1;O2	TargetCompound	4.14	M+H	C39H79N2O6P	703.575	1	Positive
SM 34:1;O3	TargetCompound	3.99	M+H	C39H79N2O7P	719.57	1	Positive
SM 34:2;O2	TargetCompound	3.81	M+H	C39H77N2O6P	701.559	1	Positive
SM 35:0;O2	TargetCompound	4.55	M+H	C40H83N2O6P	719.606	1	Positive
SM 35:1;O2	TargetCompound	4.38	M+H	C40H81N2O6P	717.591	1	Positive
SM 35:2;O2	TargetCompound	4.02	M+H	C40H79N2O6P	715.575	1	Positive
SM 36:0;O2	TargetCompound	4.77	M+H	C41H85N2O6P	733.622	1	Positive
SM 36:1;O2	TargetCompound	4.57	M+H	C41H83N2O6P	731.606	1	Positive
SM 36:2;O2	TargetCompound	4.24	M+H	C41H81N2O6P	729.591	1	Positive
SM 36:3;O2	TargetCompound	3.92	M+H	C41H79N2O6P	727.575	1	Positive
SM 37:1;O2	TargetCompound	4.87	M+H	C42H85N2O6P	745.622	1	Positive
SM 37:2;O2	TargetCompound	4.46	M+H	C42H83N2O6P	743.606	1	Positive
SM 38:0;O2	TargetCompound	5.33	M+H	C43H89N2O6P	761.653	1	Positive
SM 38:1;O2	TargetCompound	5.18	M+H	C43H87N2O6P	759.638	1	Positive
SM 38:2;O2	TargetCompound	4.68	M+H	C43H85N2O6P	757.622	1	Positive
SM 38:3;O2	TargetCompound	4.27	M+H	C43H83N2O6P	755.606	1	Positive
SM 39:1;O2	TargetCompound	5.42	M+H	C44H89N2O6P	773.653	1	Positive
SM 39:2;O2	TargetCompound	4.95	M+H	C44H87N2O6P	771.638	1	Positive
SM 40:0;O2	TargetCompound	5.85	M+H	C45H93N2O6P	789.684	1	Positive
SM 40:1;O2	TargetCompound	5.62	M+H	C45H91N2O6P	787.669	1	Positive
SM 40:2;O2	TargetCompound	5.22	M+H	C45H89N2O6P	785.653	1	Positive
SM 40:3;O2	TargetCompound	4.7	M+H	C45H87N2O6P	783.638	1	Positive
SM 40:4;O2	TargetCompound	4.34	M+H	C45H85N2O6P	781.622	1	Positive
SM 41:0;O2	TargetCompound	6.17	M+H	C46H95N2O6P	803.7	1	Positive
SM 41:1;O2	TargetCompound	5.93	M+H	C46H93N2O6P	801.684	1	Positive
SM 41:2;O2	TargetCompound	5.47	M+H	C46H91N2O6P	799.669	1	Positive
SM 41:3;O2	TargetCompound	4.95	M+H	C46H89N2O6P	797.653	1	Positive
SM 42:0;O2	TargetCompound	6.49	M+H	C47H97N2O6P	817.716	1	Positive
SM 42:0;O3	TargetCompound	5.96	M+H	C47H97N2O7P	833.711	1	Positive
SM 42:1;O2	TargetCompound	6.23	M+H	C47H95N2O6P	815.7	1	Positive
SM 42:1;O3	TargetCompound	5.36	M+H	C47H95N2O7P	831.695	1	Positive
SM 42:2;O2	TargetCompound	5.6	M+H	C47H93N2O6P	813.684	1	Positive
SM 42:3;O2	TargetCompound	5.22	M+H	C47H91N2O6P	811.669	1	Positive
SM 42:4;O2	TargetCompound	4.75	M+H	C47H89N2O6P	809.653	1	Positive
SM 42:5;O2	TargetCompound	4.5	M+H	C47H87N2O6P	807.638	1	Positive
SM 43:1;O2	TargetCompound	6.48	M+H	C48H97N2O6P	829.716	1	Positive
SM 43:2;O2	TargetCompound	5.83	M+H	C48H95N2O6P	827.7	1	Positive
SM 43:3;O2	TargetCompound	5.45	M+H	C48H93N2O6P	825.684	1	Positive
SM 44:1;O2	TargetCompound	6.85	M+H	C49H99N2O6P	843.731	1	Positive
SM 44:2;O2	TargetCompound	6.19	M+H	C49H97N2O6P	841.716	1	Positive
SM 44:3;O2	TargetCompound	5.74	M+H	C49H95N2O6P	839.7	1	Positive
ST 27:1;O	TargetCompound	3.82	M-OH	C27H46O	369.352	1	Positive
TG 14:0/16:1/14:0-d5	InternalStandard	8.0525	M+NH4	C47H83D5O6	771.723	1	Positive
TG 15:0/18:1-d7/15:0	InternalStandard	8.88375	M+NH4	D7C51H89O6	829.798	1	Positive
TG 20:0/20:1/20:0-d5	InternalStandard	10.7088	M+NH4	C63H115D5O6	995.974	1	Positive
TG 24:0	TargetCompound	3.55	M+NH4	C27H50O6	488.395	1	Positive
TG 26:0	TargetCompound	3.94	M+NH4	C29H54O6	516.426	1	Positive
TG 28:0	TargetCompound	4.42	M+NH4	C31H58O6	544.457	1	Positive
TG 34:0	TargetCompound	5.92	M+NH4	C37H70O6	628.551	1	Positive
TG 36:1	TargetCompound	6.04	M+NH4	C39H72O6	654.567	1	Positive
TG 42:0	TargetCompound	8.01	M+NH4	C45H86O6	740.676	1	Positive
TG 42:1	TargetCompound	7.62	M+NH4	C45H84O6	738.661	1	Positive
TG 42:2	TargetCompound	7.18	M+NH4	C45H82O6	736.645	1	Positive
TG 43:0	TargetCompound	8.22	M+NH4	C46H88O6	754.692	1	Positive
TG 44:0	TargetCompound	8.44	M+NH4	C47H90O6	768.708	1	Positive
TG 44:1	TargetCompound	8.08	M+NH4	C47H88O6	766.692	1	Positive
TG 44:2	TargetCompound	7.67	M+NH4	C47H86O6	764.676	1	Positive
TG 44:3	TargetCompound	7.26	M+NH4	C47H84O6	762.661	1	Positive
TG 45:0	TargetCompound	8.63	M+NH4	C48H92O6	782.723	1	Positive
TG 45:1	TargetCompound	8.29	M+NH4	C48H90O6	780.708	1	Positive
TG 46:0	TargetCompound	8.85	M+NH4	C49H94O6	796.739	1	Positive
TG 46:1	TargetCompound	8.5	M+NH4	C49H92O6	794.723	1	Positive
TG 46:2	TargetCompound	8.12	M+NH4	C49H90O6	792.708	1	Positive
TG 46:3	TargetCompound	7.74	M+NH4	C49H88O6	790.692	1	Positive
TG 47:0	TargetCompound	9.02	M+NH4	C50H96O6	810.755	1	Positive
TG 47:1	TargetCompound	8.7	M+NH4	C50H94O6	808.739	1	Positive
TG 47:2	TargetCompound	8.34	M+NH4	C50H92O6	806.723	1	Positive
TG 48:0	TargetCompound	9.22	M+NH4	C51H98O6	824.77	1	Positive
TG 48:1	TargetCompound	8.9	M+NH4	C51H96O6	822.755	1	Positive
TG 48:2	TargetCompound	8.55	M+NH4	C51H94O6	820.739	1	Positive
TG 48:3	TargetCompound	8.18	M+NH4	C51H92O6	818.723	1	Positive
TG 48:4	TargetCompound	7.79	M+NH4	C51H90O6	816.708	1	Positive
TG 49:0	TargetCompound	9.38	M+NH4	C52H100O6	838.786	1	Positive
TG 49:1	TargetCompound	9.08	M+NH4	C52H98O6	836.77	1	Positive
TG 49:2	TargetCompound	8.74	M+NH4	C52H96O6	834.755	1	Positive
TG 49:3	TargetCompound	8.39	M+NH4	C52H94O6	832.739	1	Positive
TG 49:4	TargetCompound	8.05	M+NH4	C52H92O6	830.723	1	Positive
TG 50:0	TargetCompound	9.56	M+NH4	C53H102O6	852.802	1	Positive
TG 50:1	TargetCompound	9.26	M+NH4	C53H100O6	850.786	1	Positive
TG 50:2	TargetCompound	8.94	M+NH4	C53H98O6	848.77	1	Positive
TG 50:3	TargetCompound	8.59	M+NH4	C53H96O6	846.755	1	Positive
TG 50:4	TargetCompound	8.23	M+NH4	C53H94O6	844.739	1	Positive
TG 50:5	TargetCompound	7.93	M+NH4	C53H92O6	842.723	1	Positive
TG 51:0	TargetCompound	9.7	M+NH4	C54H104O6	866.817	1	Positive
TG 51:1	TargetCompound	9.43	M+NH4	C54H102O6	864.802	1	Positive
TG 51:2	TargetCompound	9.14	M+NH4	C54H100O6	862.786	1	Positive
TG 51:3	TargetCompound	8.8	M+NH4	C54H98O6	860.77	1	Positive
TG 51:4	TargetCompound	8.44	M+NH4	C54H96O6	858.755	1	Positive
TG 52:0	TargetCompound	9.81	M+NH4	C55H106O6	880.833	1	Positive
TG 52:1	TargetCompound	9.6	M+NH4	C55H104O6	878.817	1	Positive
TG 52:2	TargetCompound	9.31	M+NH4	C55H102O6	876.802	1	Positive
TG 52:3	TargetCompound	8.98	M+NH4	C55H100O6	874.786	1	Positive
TG 52:4	TargetCompound	8.64	M+NH4	C55H98O6	872.77	1	Positive
TG 52:5	TargetCompound	8.29	M+NH4	C55H96O6	870.755	1	Positive
TG 52:6	TargetCompound	8.09	M+NH4	C55H94O6	868.739	1	Positive
TG 52:7	TargetCompound	7.79	M+NH4	C55H92O6	866.723	1	Positive
TG 53:0	TargetCompound	9.99	M+NH4	C56H108O6	894.848	1	Positive
TG 53:1	TargetCompound	9.75	M+NH4	C56H106O6	892.833	1	Positive
TG 53:2	TargetCompound	9.47	M+NH4	C56H104O6	890.817	1	Positive
TG 53:3	TargetCompound	9.16	M+NH4	C56H102O6	888.802	1	Positive
TG 53:4	TargetCompound	8.85	M+NH4	C56H100O6	886.786	1	Positive
TG 53:5	TargetCompound	8.5	M+NH4	C56H98O6	884.77	1	Positive
TG 54:0	TargetCompound	10.11	M+NH4	C57H110O6	908.864	1	Positive
TG 54:1	TargetCompound	9.92	M+NH4	C57H108O6	906.848	1	Positive
TG 54:2	TargetCompound	9.65	M+NH4	C57H106O6	904.833	1	Positive
TG 54:3	TargetCompound	9.36	M+NH4	C57H104O6	902.817	1	Positive
TG 54:4	TargetCompound	9.04	M+NH4	C57H102O6	900.802	1	Positive
TG 54:5	TargetCompound	8.7	M+NH4	C57H100O6	898.786	1	Positive
TG 54:6	TargetCompound	8.38	M+NH4	C57H98O6	896.77	1	Positive
TG 54:7	TargetCompound	8.01	M+NH4	C57H96O6	894.755	1	Positive
TG 55:0	TargetCompound	10.33	M+NH4	C58H112O6	922.88	1	Positive
TG 55:1	TargetCompound	10.07	M+NH4	C58H110O6	920.864	1	Positive
TG 55:2	TargetCompound	9.79	M+NH4	C58H108O6	918.848	1	Positive
TG 55:3	TargetCompound	9.51	M+NH4	C58H106O6	916.833	1	Positive
TG 55:4	TargetCompound	9.2	M+NH4	C58H104O6	914.817	1	Positive
TG 55:5	TargetCompound	9.02	M+NH4	C58H102O6	912.802	1	Positive
TG 55:6	TargetCompound	8.7	M+NH4	C58H100O6	910.786	1	Positive
TG 56:0	TargetCompound	10.4	M+NH4	C59H114O6	936.895	1	Positive
TG 56:1	TargetCompound	10.21	M+NH4	C59H112O6	934.88	1	Positive
TG 56:2	TargetCompound	9.94	M+NH4	C59H110O6	932.864	1	Positive
TG 56:3	TargetCompound	9.67	M+NH4	C59H108O6	930.848	1	Positive
TG 56:4	TargetCompound	9.39	M+NH4	C59H106O6	928.833	1	Positive
TG 56:5	TargetCompound	9.22	M+NH4	C59H104O6	926.817	1	Positive
TG 56:6	TargetCompound	8.89	M+NH4	C59H102O6	924.802	1	Positive
TG 56:7	TargetCompound	8.62	M+NH4	C59H100O6	922.786	1	Positive
TG 56:8	TargetCompound	8.28	M+NH4	C59H98O6	920.77	1	Positive
TG 56:9	TargetCompound	7.91	M+NH4	C59H96O6	918.755	1	Positive
TG 57:1	TargetCompound	10.36	M+NH4	C60H114O6	948.895	1	Positive
TG 57:2	TargetCompound	10.09	M+NH4	C60H112O6	946.88	1	Positive
TG 57:3	TargetCompound	9.82	M+NH4	C60H110O6	944.864	1	Positive
TG 57:4	TargetCompound	9.54	M+NH4	C60H108O6	942.848	1	Positive
TG 58:1	TargetCompound	10.49	M+NH4	C61H116O6	962.911	1	Positive
TG 58:10	TargetCompound	8.05	M+NH4	C61H98O6	944.77	1	Positive
TG 58:11	TargetCompound	7.71	M+NH4	C61H96O6	942.755	1	Positive
TG 58:2	TargetCompound	10.24	M+NH4	C61H114O6	960.895	1	Positive
TG 58:3	TargetCompound	9.97	M+NH4	C61H112O6	958.88	1	Positive
TG 58:4	TargetCompound	9.69	M+NH4	C61H110O6	956.864	1	Positive
TG 58:5	TargetCompound	9.45	M+NH4	C61H108O6	954.848	1	Positive
TG 58:6	TargetCompound	9.16	M+NH4	C61H106O6	952.833	1	Positive
TG 58:7	TargetCompound	8.88	M+NH4	C61H104O6	950.817	1	Positive
TG 58:8	TargetCompound	8.7	M+NH4	C61H102O6	948.802	1	Positive
TG 58:9	TargetCompound	8.35	M+NH4	C61H100O6	946.786	1	Positive
TG 59:2	TargetCompound	10.37	M+NH4	C62H116O6	974.911	1	Positive
TG 59:3	TargetCompound	10.11	M+NH4	C62H114O6	972.895	1	Positive
TG 59:4	TargetCompound	9.84	M+NH4	C62H112O6	970.88	1	Positive
TG 60:10	TargetCompound	8.55	M+NH4	C63H102O6	972.802	1	Positive
TG 60:11	TargetCompound	8.22	M+NH4	C63H100O6	970.786	1	Positive
TG 60:12	TargetCompound	7.91	M+NH4	C63H98O6	968.77	1	Positive
TG 60:2	TargetCompound	10.51	M+NH4	C63H118O6	988.927	1	Positive
TG 60:3	TargetCompound	10.26	M+NH4	C63H116O6	986.911	1	Positive
TG 60:4	TargetCompound	9.99	M+NH4	C63H114O6	984.895	1	Positive
TG 60:5	TargetCompound	9.71	M+NH4	C63H112O6	982.88	1	Positive
TG 60:6	TargetCompound	9.47	M+NH4	C63H110O6	980.864	1	Positive
TG 60:7	TargetCompound	9.16	M+NH4	C63H108O6	978.848	1	Positive
TG 60:8	TargetCompound	8.98	M+NH4	C63H106O6	976.833	1	Positive
TG 62:2	TargetCompound	10.76	M+NH4	C65H122O6	1016.96	1	Positive
TG 63:3	TargetCompound	10.52	M+NH4	C65H120O6	1014.94	1	Positive
TG 70:3	TargetCompound	11.4	M+NH4	C73H136O6	1127.07	1	Positive
TG 72:3	TargetCompound	11.73	M+NH4	C75H140O6	1155.1	1	Positive
TG O-50:1	TargetCompound	9.8	M+NH4	C53H102O5	836.807	1	Positive
TG O-50:2	TargetCompound	9.83	M+NH4	C55H104O5	862.822	1	Positive
TG O-50:3	TargetCompound	9.52	M+NH4	C55H102O5	860.807	1	Positive
TG O-52:3	TargetCompound	9.86	M+NH4	C57H106O5	888.838	1	Positive
Tributyl citrate	TargetCompound	2.46	M+H	C18H32O7	361.222	1	Positive
Ubiquinone-10	TargetCompound	8.1	M+H	C59H90O4	863.691	1	Positive
Arachidonic acid-d8	InternalStandard	2.87	M-H	D8C20H24O2	311.283	1	Negative
Cer 18:1;O2/16:0-d7	InternalStandard	4.77	M+HCO2	D7C34H60NO3	589.554	1	Negative
FA 14:0	TargetCompound	2.32	M-H	C14H28O2	227.202	1	Negative
FA 15:0	TargetCompound	2.46	M-H	C15H30O2	241.217	1	Negative
FA 16:0	TargetCompound	3.05	M-H	C16H32O2	255.233	1	Negative
FA 16:1	TargetCompound	2.85	M-H	C16H30O2	253.217	1	Negative
FA 17:0	TargetCompound	3.13	M-H	C17H34O2	269.249	1	Negative
FA 17:1	TargetCompound	3	M-H	C17H32O2	267.233	1	Negative
FA 18:0	TargetCompound	3.31	M-H	C18H36O2	283.264	1	Negative
FA 18:1	TargetCompound	3.11	M-H	C18H34O2	281.249	1	Negative
FA 18:2	TargetCompound	2.91	M-H	C18H32O2	279.233	1	Negative
FA 18:3	TargetCompound	2.75	M-H	C18H30O2	277.217	1	Negative
FA 18:4	TargetCompound	2.61	M-H	C18H28O2	275.202	1	Negative
FA 20:1	TargetCompound	3.36	M-H	C20H38O2	309.28	1	Negative
FA 20:2	TargetCompound	3.18	M-H	C20H36O2	307.264	1	Negative
FA 20:4	TargetCompound	2.86	M-H	C20H32O2	303.233	1	Negative
FA 20:5	TargetCompound	2.72	M-H	C20H30O2	301.217	1	Negative
FA 22:4	TargetCompound	3.06	M-H	C22H36O2	331.264	1	Negative
FA 22:6	TargetCompound	2.8	M-H	C22H32O2	327.233	1	Negative
FA 24:0	TargetCompound	5.09	M-H	C24H48O2	367.358	1	Negative
FA 24:1	TargetCompound	4.25	M-H	C24H46O2	365.342	1	Negative
LPC 18:1-d7	InternalStandard	2.62	M+HCO2	D7C26H45NO7P	573.39	1	Negative
LPC O-16:0	TargetCompound	2.66	M+HCO2	C24H52NO6P	526.351	1	Negative
LPC O-16:0-d4	InternalStandard	2.66	M+HCO2	D4C24H48NO6P	530.376	1	Negative
LPC O-16:1	TargetCompound	2.66	M+HCO2	C24H50NO6P	524.336	1	Negative
LPC O-17:1	TargetCompound	2.73	M+HCO2	C25H52NO6P	538.351	1	Negative
LPC O-18:0	TargetCompound	2.86	M+HCO2	C26H56NO6P	554.383	1	Negative
LPC O-18:1	TargetCompound	2.71	M+HCO2	C26H54NO6P	552.367	1	Negative
LPC O-18:2	TargetCompound	2.69	M+HCO2	C26H52NO6P	550.351	1	Negative
LPC O-20:0	TargetCompound	2.9	M+HCO2	C28H58NO6P	580.398	1	Negative
LPE 16:0	TargetCompound	2.61	M-H	C21H44NO7P	452.278	1	Negative
LPE 16:1	TargetCompound	2.5	M-H	C21H42NO7P	450.263	1	Negative
LPE 17:0	TargetCompound	2.7	M-H	C22H46NO7P	466.294	1	Negative
LPE 17:2	TargetCompound	2.47	M-H	C22H42NO7P	462.263	1	Negative
LPE 18:0	TargetCompound	2.79	M-H	C23H48NO7P	480.31	1	Negative
LPE 18:1	TargetCompound	2.66	M-H	C23H46NO7P	478.294	1	Negative
LPE 18:1-d7	InternalStandard	2.64	M-H	D7C23H39NO7P	485.338	1	Negative
LPE 18:2	TargetCompound	2.54	M-H	C23H44NO7P	476.278	1	Negative
LPE 18:3	TargetCompound	2.44	M-H	C23H42NO7P	474.263	1	Negative
LPE 20:0	TargetCompound	3.03	M-H	C25H52NO7P	508.341	1	Negative
LPE 20:1	TargetCompound	2.83	M-H	C25H50NO7P	506.325	1	Negative
LPE 20:2	TargetCompound	2.71	M-H	C25H48NO7P	504.31	1	Negative
LPE 20:3	TargetCompound	2.59	M-H	C25H46NO7P	502.294	1	Negative
LPE 20:4	TargetCompound	2.51	M-H	C25H44NO7P	500.278	1	Negative
LPE 20:5	TargetCompound	2.42	M-H	C25H42NO7P	498.263	1	Negative
LPE 22:0	TargetCompound	3.28	M-H	C27H56NO7P	536.372	1	Negative
LPE 22:3	TargetCompound	2.67	M-H	C27H50NO7P	530.325	1	Negative
LPE 22:4	TargetCompound	2.65	M-H	C27H48NO7P	528.31	1	Negative
LPE 22:5	TargetCompound	2.52	M-H	C27H46NO7P	526.294	1	Negative
LPE 22:6	TargetCompound	2.48	M-H	C27H44NO7P	524.278	1	Negative
LPE 24:0	TargetCompound	3.63	M-H	C29H60NO7P	564.404	1	Negative
LPE O-16:1	TargetCompound	2.7	M-H	C21H44NO6P	436.283	1	Negative
LPE O-18:1	TargetCompound	2.92	M-H	C23H48NO6P	464.315	1	Negative
LPE O-18:2	TargetCompound	2.73	M-H	C23H46NO6P	462.299	1	Negative
LPE O-20:1	TargetCompound	3.11	M-H	C25H52NO6P	492.346	1	Negative
LPG 16:0	TargetCompound	2.5	M-H	C22H45O9P	483.273	1	Negative
LPG 17:1	InternalStandard	2.46	M-H	C23H45O9P	495.273	1	Negative
LPG 18:0	TargetCompound	2.61	M-H	C24H49O9P	511.304	1	Negative
LPG 18:1	TargetCompound	2.54	M-H	C24H47O9P	509.288	1	Negative
LPG 18:2	TargetCompound	2.44	M-H	C24H45O9P	507.273	1	Negative
LPI 16:0	TargetCompound	2.47	M-H	C25H49O12P	571.289	1	Negative
LPI 17:1	InternalStandard	2.44	M-H	C26H49O12P	583.289	1	Negative
LPI 18:0	TargetCompound	2.62	M-H	C27H53O12P	599.32	1	Negative
LPI 18:1	TargetCompound	2.5	M-H	C27H51O12P	597.304	1	Negative
LPI 18:2	TargetCompound	2.41	M-H	C27H49O12P	595.289	1	Negative
LPI 20:3	TargetCompound	2.46	M-H	C29H51O12P	621.304	1	Negative
LPI 20:4	TargetCompound	2.4	M-H	C29H49O12P	619.289	1	Negative
LPS 18:0	TargetCompound	2.63	M-H	C24H48NO9P	524.299	1	Negative
LPS 18:1	TargetCompound	2.5	M-H	C24H46NO9P	522.284	1	Negative
LPS 20:4	TargetCompound	2.39	M-H	C26H44NO9P	544.268	1	Negative
LPS 22:6	TargetCompound	2.37	M-H	C28H44NO9P	568.268	1	Negative
NeuAcHex2Cer 34:1;O2	TargetCompound	3.59	M-H	C57H104N2O21	1151.71	1	Negative
PA 34:1	TargetCompound	4.46	M-H	C37H71O8P	673.481	1	Negative
PA 36:1	TargetCompound	4.94	M-H	C39H75O8P	701.513	1	Negative
PA 36:2	TargetCompound	4.55	M-H	C39H73O8P	699.497	1	Negative
PC 15:0/18:1-d7	InternalStandard	4.33	M+HCO2	D7C41H73NO8P	797.604	1	Negative
PC 34:1;O	TargetCompound	3.17	M+HCO2	C42H80NO9P	818.555	1	Negative
PC 34:2;O2	TargetCompound	3.13	M+HCO2	C42H80NO10P	834.55	1	Negative
PC 36:1;O	TargetCompound	3.5	M+HCO2	C44H84NO9P	846.587	1	Negative
PC 36:2;O	TargetCompound	3.28	M+HCO2	C44H82NO9P	844.571	1	Negative
PC 36:3;O2	TargetCompound	2.86	M+HCO2	C44H80NO10P	858.55	1	Negative
PC 36:3;O	TargetCompound	3.4	M+HCO2	C44H80NO9P	842.555	1	Negative
PC 38:5;O	TargetCompound	3.18	M+HCO2	C46H80NO9P	866.555	1	Negative
PC O-18:0/18:1-d9	InternalStandard	5.33	M+HCO2	D9C44H77NO7P	825.669	1	Negative
PE 15:0/18:1-d7	InternalStandard	4.46	M-H	D7C38H67NO8P	709.552	1	Negative
PE 32:0	TargetCompound	4.67	M-H	C37H74NO8P	690.508	1	Negative
PE 32:1	TargetCompound	4.27	M-H	C37H72NO8P	688.492	1	Negative
PE 34:1	TargetCompound	4.7	M-H	C39H76NO8P	716.524	1	Negative
PE 34:2	TargetCompound	4.36	M-H	C39H74NO8P	714.508	1	Negative
PE 34:3	TargetCompound	4.06	M-H	C39H72NO8P	712.492	1	Negative
PE 35:2	TargetCompound	4.59	M-H	C40H76NO8P	728.524	1	Negative
PE 36:1	TargetCompound	5.21	M-H	C41H80NO8P	744.555	1	Negative
PE 36:2	TargetCompound	4.79	M-H	C41H78NO8P	742.539	1	Negative
PE 36:3	TargetCompound	4.44	M-H	C41H76NO8P	740.524	1	Negative
PE 36:4	TargetCompound	4.28	M-H	C41H74NO8P	738.508	1	Negative
PE 36:5	TargetCompound	4	M-H	C41H72NO8P	736.492	1	Negative
PE 37:4	TargetCompound	4.51	M-H	C42H76NO8P	752.524	1	Negative
PE 38:2	TargetCompound	5.27	M-H	C43H82NO8P	770.571	1	Negative
PE 38:4	TargetCompound	4.71	M-H	C43H78NO8P	766.539	1	Negative
PE 38:6	TargetCompound	4.1	M-H	C43H74NO8P	762.508	1	Negative
PE 40:1	TargetCompound	5.86	M-H	C45H88NO8P	800.617	1	Negative
PE 40:3	TargetCompound	5.25	M-H	C45H84NO8P	796.586	1	Negative
PE 40:4	TargetCompound	5.06	M-H	C45H82NO8P	794.571	1	Negative
PE 40:5	TargetCompound	4.95	M-H	C45H80NO8P	792.555	1	Negative
PE 40:6	TargetCompound	4.59	M-H	C45H78NO8P	790.539	1	Negative
PE 40:7	TargetCompound	4.21	M-H	C45H76NO8P	788.524	1	Negative
PE 40:8	TargetCompound	3.97	M-H	C45H74NO8P	786.508	1	Negative
PE 41:1	TargetCompound	6.4	M-H	C46H90NO8P	814.633	1	Negative
PE 42:1	TargetCompound	6.69	M-H	C47H92NO8P	828.649	1	Negative
PE 42:10	TargetCompound	3.78	M-H	C47H74NO8P	810.508	1	Negative
PE 42:7	TargetCompound	4.62	M-H	C47H80NO8P	816.555	1	Negative
PE 42:8	TargetCompound	4.1	M-H	C47H78NO8P	814.539	1	Negative
PE 44:10	TargetCompound	3.98	M-H	C49H78NO8P	838.539	1	Negative
PE 44:11	TargetCompound	3.73	M-H	C49H76NO8P	836.524	1	Negative
PE O-16:1_16:0	TargetCompound	4.95	M-H	C37H74NO7P	674.513	1	Negative
PE O-16:1_18:1	TargetCompound	5.06	M-H	C39H76NO7P	700.529	1	Negative
PE O-16:1_18:2	TargetCompound	4.65	M-H	C39H74NO7P	698.513	1	Negative
PE O-16:1_20:4	TargetCompound	4.56	M-H	C41H74NO7P	722.513	1	Negative
PE O-16:1_22:6	TargetCompound	4.39	M-H	C43H74NO7P	746.513	1	Negative
PE O-18:1_16:0	TargetCompound	5.6	M-H	C39H78NO7P	702.544	1	Negative
PE O-18:1_18:1	TargetCompound	5.5	M-H	C41H80NO7P	728.56	1	Negative
PE O-18:1_18:2	TargetCompound	5.12	M-H	C41H78NO7P	726.544	1	Negative
PE O-18:1_20:4	TargetCompound	5.04	M-H	C43H78NO7P	750.544	1	Negative
PE O-18:1_22:6	TargetCompound	4.81	M-H	C45H78NO7P	774.544	1	Negative
PE O-18:2_14:0	TargetCompound	4.59	M-H	C37H72NO7P	672.497	1	Negative
PE O-18:2_18:2	TargetCompound	4.74	M-H	C41H76NO7P	724.529	1	Negative
PE O-18:2_20:4	TargetCompound	4.66	M-H	C43H76NO7P	748.529	1	Negative
PE O-35:2	TargetCompound	5.32	M-H	C40H78NO7P	714.544	1	Negative
PE O-35:3	TargetCompound	4.85	M-H	C40H76NO7P	712.529	1	Negative
PE O-36:1	TargetCompound	6.1	M-H	C41H82NO7P	730.576	1	Negative
PE O-36:6	TargetCompound	4.25	M-H	C41H72NO7P	720.497	1	Negative
PE O-38:1	TargetCompound	6.6	M-H	C43H86NO7P	758.607	1	Negative
PE O-38:2	TargetCompound	6.1	M-H	C43H84NO7P	756.591	1	Negative
PE O-38:3	TargetCompound	5.62	M-H	C43H82NO7P	754.576	1	Negative
PE O-38:4	TargetCompound	5.3	M-H	C43H80NO7P	752.56	1	Negative
PE O-40:2	TargetCompound	6.7	M-H	C45H88NO7P	784.623	1	Negative
PE O-40:3	TargetCompound	6.14	M-H	C45H86NO7P	782.607	1	Negative
PE O-40:5	TargetCompound	5.59	M-H	C45H82NO7P	778.576	1	Negative
PE O-40:6	TargetCompound	4.98	M-H	C45H80NO7P	776.56	1	Negative
PE O-40:8	TargetCompound	4.43	M-H	C45H76NO7P	772.529	1	Negative
PE O-42:3	TargetCompound	6.7	M-H	C47H90NO7P	810.638	1	Negative
PE O-42:5	TargetCompound	5.88	M-H	C47H86NO7P	806.607	1	Negative
PE O-42:6	TargetCompound	5.56	M-H	C47H84NO7P	804.591	1	Negative
PG 15:0/18:1-d7	InternalStandard	3.83	M-H	D7C39H68O10P	740.547	1	Negative
PG 30:0	TargetCompound	3.66	M-H	C36H71O10P	693.471	1	Negative
PG 32:0	TargetCompound	3.9	M-H	C38H75O10P	721.503	1	Negative
PG 32:1	TargetCompound	3.7	M-H	C38H73O10P	719.487	1	Negative
PG 34:1	TargetCompound	4	M-H	C40H77O10P	747.518	1	Negative
PG 34:2	TargetCompound	3.77	M-H	C40H75O10P	745.503	1	Negative
PG 36:1	TargetCompound	4.14	M-H	C42H81O10P	775.549	1	Negative
PG 36:2	TargetCompound	3.83	M-H	C42H79O10P	773.534	1	Negative
PG 36:3	TargetCompound	3.61	M-H	C42H77O10P	771.518	1	Negative
PG 36:4	TargetCompound	3.4	M-H	C42H75O10P	769.503	1	Negative
PG 38:4	TargetCompound	3.61	M-H	C44H79O10P	797.534	1	Negative
PG 38:5	TargetCompound	3.47	M-H	C44H77O10P	795.518	1	Negative
PG 38:6	TargetCompound	3.38	M-H	C44H75O10P	793.503	1	Negative
PG 40:6	TargetCompound	3.6	M-H	C46H79O10P	821.534	1	Negative
PG 40:7	TargetCompound	3.46	M-H	C46H77O10P	819.518	1	Negative
PG 40:8	TargetCompound	3.24	M-H	C46H75O10P	817.503	1	Negative
PI 15:0/18:1-d7	InternalStandard	3.75	M-H	D7C42H72O13P	828.562	1	Negative
PI 32:0	TargetCompound	3.85	M-H	C41H79O13P	809.519	1	Negative
PI 32:1	TargetCompound	3.6	M-H	C41H77O13P	807.503	1	Negative
PI 33:1	TargetCompound	3.77	M-H	C42H79O13P	821.519	1	Negative
PI 34:0	TargetCompound	4.23	M-H	C43H83O13P	837.55	1	Negative
PI 34:1	TargetCompound	3.94	M-H	C43H81O13P	835.534	1	Negative
PI 34:2	TargetCompound	3.66	M-H	C43H79O13P	833.519	1	Negative
PI 35:1	TargetCompound	4.13	M-H	C44H83O13P	849.55	1	Negative
PI 35:2	TargetCompound	3.83	M-H	C44H81O13P	847.534	1	Negative
PI 36:1	TargetCompound	4.29	M-H	C45H85O13P	863.566	1	Negative
PI 36:2	TargetCompound	4.01	M-H	C45H83O13P	861.55	1	Negative
PI 36:3	TargetCompound	3.74	M-H	C45H81O13P	859.534	1	Negative
PI 36:4	TargetCompound	3.62	M-H	C45H79O13P	857.519	1	Negative
PI 36:5	TargetCompound	3.39	M-H	C45H77O13P	855.503	1	Negative
PI 37:4	TargetCompound	3.8	M-H	C46H81O13P	871.534	1	Negative
PI 38:3	TargetCompound	4.12	M-H	C47H85O13P	887.566	1	Negative
PI 38:4	TargetCompound	3.97	M-H	C47H83O13P	885.55	1	Negative
PI 38:5	TargetCompound	3.68	M-H	C47H81O13P	883.534	1	Negative
PI 38:6	TargetCompound	3.5	M-H	C47H79O13P	881.519	1	Negative
PI 40:5	TargetCompound	3.94	M-H	C49H85O13P	911.566	1	Negative
PI 40:6	TargetCompound	3.84	M-H	C49H83O13P	909.55	1	Negative
PI O-18:1_20:4	TargetCompound	3.81	M-H	C47H83O12P	869.555	1	Negative
PS 15:0/18:1-d7	InternalStandard	3.88	M-H	D7C39H67NO10P	753.542	1	Negative
PS 34:1	TargetCompound	4.12	M-H	C40 H76 N O10 P	760.513	1	Negative
PS 36:1	TargetCompound	4.49	M-H	C42H80NO10P	788.545	1	Negative
PS 36:2	TargetCompound	4.19	M-H	C42H78NO10P	786.529	1	Negative
PS 36:4	TargetCompound	3.74	M-H	C42 H74 N O10 P	782.498	1	Negative
PS 38:1	TargetCompound	4.97	M-H	C44 H84 N O10 P	816.576	1	Negative
PS 38:2	TargetCompound	4.7	M-H	C44H82NO10P	814.56	1	Negative
PS 38:3	TargetCompound	4.24	M-H	C44 H80 N O10 P	812.545	1	Negative
PS 38:4	TargetCompound	4.13	M-H	C44 H78 N O10 P	810.529	1	Negative
PS 38:5	TargetCompound	3.84	M-H	C44 H76 N O10 P	808.513	1	Negative
PS 38:6	TargetCompound	3.62	M-H	C44H74NO10P	806.498	1	Negative
PS 40:1	TargetCompound	5.53	M-H	C46H88NO10P	844.607	1	Negative
PS 40:2	TargetCompound	4.96	M-H	C46H86NO10P	842.592	1	Negative
PS 40:4	TargetCompound	4.38	M-H	C46 H82 N O10 P	838.56	1	Negative
PS 40:5	TargetCompound	4.3	M-H	C46 H80 N O10 P	836.545	1	Negative
PS 40:6	TargetCompound	3.98	M-H	C46 H78 N O10 P	834.529	1	Negative
PS 40:7	TargetCompound	3.67	M-H	C46 H76 N O10 P	832.513	1	Negative
PS 42:1	TargetCompound	6.05	M-H	C48H92NO10P	872.639	1	Negative
PS 42:2	TargetCompound	5.48	M-H	C48H90NO10P	870.623	1	Negative
PS 44:10	TargetCompound	3.67	M-H	C50 H78 N O10 P	882.529	1	Negative
PS 44:12	TargetCompound	3.34	M-H	C50 H74 N O10 P	878.498	1	Negative
SHexCer 36:1;O2	TargetCompound	3.93	M-H	C42H81NO11S	806.546	1	Negative
SHexCer 36:1;O3	TargetCompound	3.85	M-H	C42H81NO12S	822.541	1	Negative
SHexCer 38:1;O2	TargetCompound	4.35	M-H	C44H85NO11S	834.577	1	Negative
SHexCer 38:1;O3	TargetCompound	4.24	M-H	C44H85NO12S	850.572	1	Negative
SHexCer 40:1;O2	TargetCompound	4.77	M-H	C46H89NO11S	862.608	1	Negative
SHexCer 40:1;O3	TargetCompound	4.68	M-H	C46H89NO12S	878.603	1	Negative
SHexCer 40:2;O2	TargetCompound	4.37	M-H	C46H87NO11S	860.593	1	Negative
SHexCer 41:1;O3	TargetCompound	4.89	M-H	C47H91NO12S	892.619	1	Negative
SHexCer 42:0;O2	TargetCompound	5.4	M-H	C48H95NO11S	892.655	1	Negative
SHexCer 42:1;O2	TargetCompound	5.24	M-H	C48H93NO11S	890.64	1	Negative
SHexCer 42:2;O2	TargetCompound	4.75	M-H	C48H91NO11S	888.624	1	Negative
SHexCer 42:2;O3	TargetCompound	4.68	M-H	C48H91NO12S	904.619	1	Negative
SHexCer 42:3;O2	TargetCompound	4.42	M-H	C48H89NO11S	886.608	1	Negative
SHexCer 44:2;O2	TargetCompound	5.23	M-H	C50H95NO11S	916.655	1	Negative
SM 18:1;O2/18:1-d9	InternalStandard	4.23	M+HCO2	D9C41H72N2O6P	782.638	1	Negative
ST 19:2;O2;S	TargetCompound	1.69	M-H	C19H28O5S	367.159	1	Negative
ST 19:2;O3;S	TargetCompound	1.08	M-H	C19H28O6S	383.153	1	Negative
ST 27:1;O;S	TargetCompound	2.85	M-H	C27H46O4S	465.304	1	Negative
Thyroxin	TargetCompound	1.85	M-H	C15H11I4NO4	775.679	1	Negative
